# Supplementary material for: Proteomic Profile Distinguishes New Subpopulations of Breast Cancer Patients with Different Survival Outcomes
Source: Cancers (Basel). 2023 Aug 24;15(17):4230. doi: 10.3390/cancers15174230 (PMC10486506; doi:10.3390/cancers15174230)
Supplement: Supplementary file 1 [file cancers-15-04230-s001.zip]

Archive with 1 entries (1 files):
- cancers-2550928-supplementary.pdf
